# Supplementary material for: Secular trends in risk factors for adolescent anxiety and depression symptoms: the Young-HUNT studies 1995–2019, Norway
Source: Eur Child Adolesc Psychiatry. 2024 Apr 5;33(11):3819–27. doi: 10.1007/s00787-024-02373-2 (PMC11588762; doi:10.1007/s00787-024-02373-2)
Supplement: Supplementary file 2 — Supplementary file2 (XLSX 19 KB) [file 787_2024_2373_MOESM2_ESM.xlsx]

## Sheet: Young-HUNT1
Supplmentary table 4. Variable description and missing for boys and girls 13-19 year old, Young-HUNT1
Boys
Variabel:	Missing n (%)	Question text	Single question/cluster	Response options
SCL-5	177 (3,92%)
Health	77 (1,70%)	How is your health at the moment?	Single item	Poor, Not so good, Good, Very good
Fatigue	53 (1,17%)	Do you feel, for the most part, strong and fit or tired and worn out?	Single item	Very tired and worn out, Tired and worn out, Somewhat tired and worn out, Somewhere in between, Somewhat strong and fit, Strong and fit, Very strong and fit).
AlcoIntox	ca. 241 (5,33%)	Have you ever drunk so much alcohol that you felt intoxicated (drunk)?	Single item	No never, Yes once, Yes 2-3 times, Yes 4-10 times, Yes more than 10 times
MuscuSkel	56 (1,24%)	Merged two following questions: Has the doctor said that you have migraine AND Have you had any of these ailments in the past 12 months? Neck or shoulder pain	Cluster + two items	Migraine: (Yes/No), Shoulder, neck pain: Never, Seldom, Sometimes, Often
Phys.inac	68 (1,51%)	Outside school hours: How often do you play sports or exercise in your free time so much that you get out of breathe or sweat?	Single item	Never, Less than once a month, Not every 14th day but atleast once a month, Not every week but at least every two weeks, 1 day a week, 2-3 days a week, 4-6 days a week, Everyday
Insom.even	80 (1,77%)	During the last month: Had difficulty falling asleep?	Cluster	Never, Sometimes, Often, Almost every night
ISO-BMI	0 (0%)		Height, weight and age
Bullying	146 (3,23%)	Does it happen, or have it previously happened at school? You are teased/harassed by other students	Cluster	Never, Sometimes, Often, Very often
Loneliness	92 (2,04%)	Do you feel lonely?	Single item	Very seldom or never, Seldom, Sometimes, Often, Very often
Visiting GP	357 (7,90%)	During the last 12 months have you been to: A general practitioner (a doctor outside the hospital)?	Cluster	No, Yes
Girls
Variabel:	Missing n (%)	Question text	Single question/cluster	Response options
SCL-5	150 (3,36%)
Health	76 (1,70%)	How is your health at the moment?	Single item	Poor, Not so good, Good, Very good
Fatigue	45 (1,01%)	Do you feel, for the most part, strong and fit or tired and worn out?	Single item	Very tired and worn out, Tired and worn out, Somewhat tired and worn out, Somewhere in between, Somewhat strong and fit, Strong and fit, Very strong and fit).
AlcoIntox	ca. 134 (3,00%)	Have you ever drunk so much alcohol that you felt intoxicated (drunk)?	Single item	No never, Yes once, Yes 2-3 times, Yes 4-10 times, Yes more than 10 times
MuscuSkel	27 (0,60%)	Merged two following questions: Has the doctor said that you have migraine AND Have you had any of these ailments in the past 12 months? Neck or shoulder pain	Two items	Migraine: (Yes/No) Shoulder/neck pain: Never, Seldom, Sometimes, Often
Phys.inac	53 (1,19%)	Outside school hours: How often do you play sports or exercise in your free time so much that you get out of breathe or sweat?	Single item	Never, Less than once a month, Not every 14th day but atleast once a month, Not every week but at least every two weeks, 1 day a week, 2-3 days a week, 4-6 days a week, Everyday
Insom.even	57 (1,28%)	During the last month: Had difficulty falling asleep?	Cluster	Never, Sometimes, Often, Almost every night
ISO-BMI	0 (0%)		Height, weight and age
Bullying	88 (1,97%)	Does it happen, or have it previously happened at school? You are teased/harassed by other students	Cluster	Never, Sometimes, Often, Very often
Loneliness	50 (1,12%)	Do you feel lonely?	Single item	Very seldom or never, Seldom, Sometimes, Often, Very often
Visiting GP	289 (6,8%)	During the last 12 months have you been to: A general practitioner (a doctor outside the hospital)?	Cluster	No, Yes

## Sheet: Young-HUNT3
Supplmentary table 4. Variable description and missing for boys and girls 13-19 year old, Young-HUNT3
Boys
Variabel:	Missing n (%)	Question text	Single question/cluster	Response options
SCL-5	180 (4,42%)
Health	45 (1,11%)	How is your health at the moment?	Single item	Poor, Not so good, Good, Very good
Fatigue	114 (2,80%)	Do you feel, for the most part, strong and fit or tired and worn out?	Single item	Very tired and worn out, Tired and worn out, Somewhat tired and worn out, Somewhere in between, Somewhat strong and fit, Strong and fit, Very strong and fit
AlcoIntox	ca. 215 (5,28%)	Have you ever had so much alcohol that you were really drunk/felt intoxicated?	Cluster	No never, Yes once, Yes 2-3 times, Yes 4-10 times, Yes 11-25 times, Yes more than 25 times
MuscuSkel	48 (1,18%)	Merged 2 following questions: Has the doctor said that you have migraine AND Have you had any of these ailments in the past 3 months? Neck or shoulder	Cluster + two items	Migraine: Yes/No, shoulder neck pain: Never or seldom, About once a month, About once a week, More than once a week, Almost every day
Phys.inac	62 (1,52%)	Outside school hours: How often do you play sports or exercise in your free time so much that you get out of breathe or sweat?	Single item	Never, Less often than once a month, Less often than once a week, 1 day a week, 2-3 days a week, 4-6 days a week, Everyday
Insom.even	217 (5,33%)	During the last month have you: Had difficulty falling asleep in the evening?	Cluster	Never, Sometimes, Often, Almost every night
ISO-BMI	0 (0%)		Height, weight, age
Bullying	407 (10,0%)	Does it happen, or have it previously happened at school? You are teased/harassed by other students	Cluster	Never, Sometimes, Often, Very often
Loneliness	360 (8,84%)	Do you often feel lonely?	Single item	Very seldom or never, Seldom, Sometimes, Often, Very often
Visiting GP	437 (10,73%)	During the last 12 months have you been to: A general practitioner (family doctor, doctor outside the hospital)?	Cluster	No, Yes
Family cohesion	281 (6,90%)	3 questions (resilience) regarding family: In my family we share views of what is important in life, I feel comfortable with my family, My family views the future as positive, even when very sad things happen	Cluster	Totally disagree, Disagree, Average, Agree, Totally agree
Family eco	347 (8,52%)	How well off do you think your family is compared to most others?	Single item	Worse financial situation. Better financial situation, About the same as most others
ALE's	341 (8,38%)	11 questions from Interpersonal violence, brief lifetime trauma screen: Have any of the following things happened to you? That someone in your family has been seriously ill, Death of a loved one, A catastrophe (fire, avalanche, tidal wave, hurricane, etc.), A serious accident (ex: a very serious car accident), Been violently hurt (beaten or injured), Seen others violently hurt, Been put in sexual…	Cluster	No, Yes last year, Yes in my life
Girls
Variabel:	Missing n (%)	Question text	Single question/cluster	Response options
SCL-5	108 (2,62%)
Health	68 (1,65%)	How is your health at the moment?	Single item	Poor, Not so good, Good, Very good
Fatigue	90 (2,18%)	Do you feel, for the most part, strong and fit or tired and worn out?	Single item	Very tired and worn out, Tired and worn out, Somewhat tired and worn out, Somewhere in between, Somewhat strong and fit, Strong and fit, Very strong and fit
AlcoIntox	ca. 133 (3,22%)	Have you ever had so much alcohol that you were really drunk/felt intoxicated?	Cluster	No never, Yes once, Yes 2-3 times, Yes 4-10 times, Yes 11-25 times, Yes more than 25 times
MuscuSkel	24 (0,58%)	Merged 2 following questions: Has the doctor said that you have migraine AND Have you had any of these ailments in the past 3 months? Neck or shoulder	Cluster + two items	Migraine: Yes/No, shoulder neck pain: Never or seldom, About once a month, About once a week, More than once a week, Almost every day
Phys.inac	66 (1,60%)	Outside school hours: How often do you play sports or exercise in your free time so much that you get out of breathe or sweat?	Single item	Never, Less often than once a month, Less often than once a week, 1 day a week, 2-3 days a week, 4-6 days a week, Everyday
Insom.even	130 (3,15%)	During the last month have you: Had difficulty falling asleep in the evening?	Cluster	Never, Sometimes, Often, Almost every night
ISO-BMI	0 (0%)		Height, weight, age
Bullying	270 (6,54%)	Does it happen, or have it previously happened at school? You are teased/harassed by other students	Cluster	Never, Sometimes, Often, Very often
Loneliness	196 (4,75%)	Do you often feel lonely?	Single item	Very seldom or never, Seldom, Sometimes, Often, Very often
Visiting GP	279 (6,76%)	During the last 12 months have you been to: A general practitioner (family doctor, doctor outside the hospital)?	Cluster	No, Yes
Family cohesion	200 (4,84%)	3 questions (resilience) regarding family: In my family we share views of what is important in life, I feel comfortable with my family, My family views the future as positive, even when very sad things happen	Cluster	Totally disagree, Disagree, Average, Agree, Totally agree
Family eco	216 (5,23%)	How well off do you think your family is compared to most others?	Single item	Worse financial situation. Better financial situation, About the same as most others
ALE's	252 (6,10%)	11 questions from Interpersonal violence, brief lifetime trauma screen: Have any of the following things happened to you? That someone in your family has been seriously ill, Death of a loved one, A catastrophe (fire, avalanche, tidal wave, hurricane, etc.), A serious accident (ex: a very serious car accident), Been violently hurt (beaten or injured), Seen others violently hurt, Been put in sexual…	Cluster	No, Yes last year, Yes in my life

## Sheet: Young-HUNT4
Supplmentary table 4. Variable description and missing for boys and girls 13-19 year old, Young-HUNT4
Boys
Variabel:	Missing n (%)	Question text	Single question/cluster	Response options
SCL-5	265 (6,69%)
Health	45 (1,14%)	How is your health at the moment?	Single item	Poor, Not so good, Good, Very good
Fatigue	59 (1,49%)	Do you often feel tired/exhausted (apart from after training)?	Single item	No/yes
AlcoIntox	ca. 229 (5,80%)	Have you ever drunk so much alcohol that you felt intoxicated (drunk)?	Single item	No never, Yes once, Yes 2-3 times, Yes 4-10 times, Yes 11-25 times, Yes more than 25 times
MuscuSkel	57 (1,44%)	Merged 2 following questions: Has the doctor said that you have: Migraine AND How often have you had any of these ailments in the last 3 months? (Without having injured yourself or having a known illness as the cause of the pain): Neck/shoulder pain	Cluster + two items	Migraine: No/yes, shoulder neck: Never or seldom, About once a month, About once a week, More than once a week, Almost every day
Phys.inac	70 (1,77%)	Outside school hours: How often do you play sports or exercise in your free time so much that you get out of breath or sweat?	Single item	never, Less often than once a week, Once a week, 2-3 days a week, 4-6 days a week, Everyday
Insom.even	181 (4,57%)	How often during the last month have you: Difficulty falling asleep in the evening?	Cluster	Never/seldom, Sometimes, At least three times a week
ISO-BMI	0 (0%)		Height, weight and age
Bullying	296 (7,47%)	Please give your answers on the basis of how things have been for you over the last six months: Other children or young people pick on me or bully me	Cluster	Not true, Somewhat true, Certainly true
Loneliness	188 (4,75%)	At school or during my spare time. How often do you feel: That you are lonely	Cluster	Very rarely or never, Rarely, Sometimes, Often, Very often
Visiting GP	203 (5,13%)	Have you during the last 12 months been to: A general practitioner, emergency room.	Cluster	No, 1-3 times, 4 or more
Family cohesion	230 (5,81%)	3 questions (resilience) regarding family: In my family we share views of what is important in life, I feel comfortable with my family, My family views the future as positive, even when very sad things happen	Cluster	Totally disagree, Disagree, Average, Agree, Totally agree
Family eco	71 (1,79%)	How well off do you think your family is compared to most others?	Single item	Worse financial situation, Better financial situtaion, About the same as most others
ALE's	255 (6,44%)	10 questions from Interpersonal violence, brief lifetime trauma screen: Have any of the following things happened to you? That you or someone in your family has been seriously ill, Death of a loved one, A catastrophe (fire, hurricane, etc.), A serious accident (e.g. a very serious car accident), Subjected to violence (beaten/injured) by others, Seen others violently hurt, Been subjected to sexual…	Cluster	Never, Once, Several times
Girls
Variabel:	Missing n (%)	Question text	Single question/cluster	Response options
SCL-5	198 (4,82%)
Health	35 (0,85%)	How is your health at the moment?	Single item	Poor, Not so good, Good, Very good
Fatigue	44 (1,07%)	Do you often feel tired/exhausted (apart from after training)?	Single item	No/yes
AlcoIntox	ca. 180 (4,40%)	Have you ever drunk so much alcohol that you felt intoxicated (drunk)?	Single item	No never, Yes once, Yes 2-3 times, Yes 4-10 times, Yes 11-25 times, Yes more than 25 times
MuscuSkel	44 (1,07%)	Merged 2 following questions: Has the doctor said that you have: Migraine AND How often have you had any of these ailments in the last 3 months? (Without having injured yourself or having a known illness as the cause of the pain): Neck/shoulder pain	Cluster + two items	Migraine: No/yes, shoulder neck: Never or seldom, About once a month, About once a week, More than once a week, Almost every day
Phys.inac	66 (1,61%)	Outside school hours: How often do you play sports or exercise in your free time so much that you get out of breath or sweat?	Single item	never, Less often than once a week, Once a week, 2-3 days a week, 4-6 days a week, Everyday
Insom.even	114 (2,78%)	How often during the last month have you: Difficulty falling asleep in the evening?	Cluster	Never/seldom, Sometimes, At least three times a week
ISO-BMI	0 (0%)		Height, weight and age
Bullying	227 (5,53%)	Please give your answers on the basis of how things have been for you over the last six months: Other children or young people pick on me or bully me	Cluster	Not true, Somewhat true, Certainly true
Loneliness	134 (3,26%)	At school or during my spare time. How often do you feel: That you are lonely	Cluster	Very rarely or never, Rarely, Sometimes, Often, Very often
Visiting GP	137 (3,34%)	Have you during the last 12 months been to: A general practitioner, emergency room.	Cluster	No, 1-3 times, 4 or more
Family cohesion	184 (4,48%)	3 questions (resilience) regarding family: In my family we share views of what is important in life, I feel comfortable with my family, My family views the future as positive, even when very sad things happen	Cluster	Totally disagree, Disagree, Average, Agree, Totally agree
Family eco	48 (1,17%)	How well off do you think your family is compared to most others?	Single item	Worse financial situation, Better financial situtaion, About the same as most others
ALE's	230 (5,60%)	10 questions from Interpersonal violence, brief lifetime trauma screen: Have any of the following things happened to you? That you or someone in your family has been seriously ill, Death of a loved one, A catastrophe (fire, hurricane, etc.), A serious accident (e.g. a very serious car accident), Subjected to violence (beaten/injured) by others, Seen others violently hurt, Been subjected to sexual…	Cluster	Never, Once, Several times
